# Supplementary material for: Use of a Mobile Application for Self-Monitoring Dietary Intake: Feasibility Test and an Intervention Study
Source: Nutrients. 2017 Jul 13;9(7):748. doi: 10.3390/nu9070748 (PMC5537862; doi:10.3390/nu9070748)
Supplement: Supplementary file 1 [file nutrients-09-00748-s001.zip]

Archive with 1 entries (1 files):
- nutrients-197967-supplementary.pdf
